# Supplementary material for: Fifteen-Year Nationwide Trend in Antiplatelet Treatment among Drug-Eluting Stent Recipients in Korea: Many Patients Receive Very Prolonged Dual-Antiplatelet Treatment, and Newer Drugs Are Replacing the Older Ones
Source: J Clin Med. 2023 Apr 3;12(7):2675. doi: 10.3390/jcm12072675 (PMC10095404; doi:10.3390/jcm12072675)
Supplement: Supplementary file 1 [file jcm-12-02675-s001.zip]

Archive with 1 entries (1 files):
- jcm-2286939-supplementary.pdf
